# Supplementary material for: Improved inference of chromosome conformation from images of labeled loci
Source: F1000Res. 2019 Mar 28;7:ISCB Comm J-1521. Originally published 2018 Sep 21. [Version 3] doi: 10.12688/f1000research.16252.3 (PMC6644830; doi:10.12688/f1000research.16252.3)
Supplement: Supplementary file 1 [file f1000research-7-20533-s0000.tgz]

Archive with 1 entries (1 files):
- bdc6b253-d39b-459d-b1f8-91ce179623ee_Supplementary_file_1_v2.pdf
